# Supplementary material for: Preoperative CA125 Significantly Improves Risk Stratification in High-Grade Endometrial Cancer
Source: Cancers (Basel). 2023 May 4;15(9):2605. doi: 10.3390/cancers15092605 (PMC10177432; doi:10.3390/cancers15092605)
Supplement: Supplementary file 1 [file cancers-15-02605-s001.zip]

Archive with 1 entries (1 files):
- cancers-2282164-supplementary.pdf
